# Supplementary material for: Salt-Induced Early Changes in Photosynthesis Activity Caused by Root-to-Shoot Signaling in Potato
Source: Int J Mol Sci. 2024 Jan 19;25(2):1229. doi: 10.3390/ijms25021229 (PMC10816847; doi:10.3390/ijms25021229)
Supplement: Supplementary file 1 [file ijms-25-01229-s001.zip]

Archive with 15 entries (15 files):
- Figure S1.pdf
- Figure S10.pdf
- Figure S11.pdf
- Figure S12.pdf
- Figure S13.pdf
- Figure S14.pdf
- Figure S15.pdf
- Figure S2.pdf
- Figure S3.pdf
- Figure S4.pdf
- Figure S5.pdf
- Figure S6.pdf
- Figure S7.pdf
- Figure S8.pdf
- Figure S9.pdf
